# Supplementary material for: Variation in Ants’ Chemical Recognition Signals across Vineyard Agroecosystems
Source: Int J Mol Sci. 2024 Sep 27;25(19):10407. doi: 10.3390/ijms251910407 (PMC11477430; doi:10.3390/ijms251910407)
Supplement: Supplementary file 1 [file ijms-25-10407-s001.zip]

Archive with 1 entries (1 files):
- ijms-3195765-supplementary.pdf
